# Supplementary material for: Seroprevalence of brucellosis in humans and livestock in Sub-Saharan Africa: a systematic review and meta-analysis
Source: Syst Rev. 2025 Dec 20;15:58. doi: 10.1186/s13643-025-03036-2 (PMC12895910; doi:10.1186/s13643-025-03036-2)
Supplement: Supplementary file 1 — A scoring technique to assess the risk of bias for the studies. [file 13643_2025_3036_MOESM1_ESM.xlsx]

## Sheet: Article summary
title	authors	citation	year	location	Species	Sample size	Positives	RoB score	RoB(Quality/Risk)	Test used	Probabilistic(Y-Yes/N-No)
Seroprevalence of brucellosis and risk factors associated with its seropositivity in cattle, goats and humans in Iganga District, Uganda	J Nguna, M Dione, M Apamaku, S Majalija, ...	J Nguna et al, 2019	2019	Uganda	Human	451	20	12	medium/ModerateRisk	iELISA	N
					Bovine	345	4			iELISA
					Goat	351	1			iELISA
Seroprevalence and Potential Risk Factors for Brucella Spp. Infection in Traditional Cattle, Sheep and Goats Reared in Urban, Periurban and Rural Areas of Niger	AR Boukary, C Saegerman, E Abatih, D Fretin, ...	AR Boukary et al, 2013	2013	Niger	Bovine	3170	103	15	High/LowRisk	iELISA	Y
					Sheep	1186	30			iELISA
					Goat	839	4			iELISA
Seroprevalence and associated risk factors of bovine brucellosis at the wildlife-livestock-human interface in Rwanda	JB Ntivuguruzwa, FB Kolo, RS Gashururu, L Umurerwa, ...	JB Ntivuguruzwa et al, 2020	2020	Rwanda	Bovine	1907	141	16	High/LowRisk	RBT-iELISA	Y
Human brucellosis: sero-prevalence and associated risk factors in agro-pastoral communities of Kiboga District, Central Uganda	G Tumwine, E Matovu, JD Kabasa, ...	G. Tumwine et al, 2015	2015	Uganda	Human	235	40	12	medium/ModerateRisk	RBT&SAT	N
Seroprevalence and risk factors of brucellosis among slaughtered indigenous cattle, abattoir personnel and pregnant women in Ngaound, Cameroon	J Awah-Ndukum, MMM Mouiche, ...	J Awah-Ndukum et al, 2018	2018	Cameroon	Human	816	8	14	High/LowRisk	RBT&ELISA	Y
					Bovine	590	20			RBT&ELISA
Seroprevalence of brucellosis and Q-fever in southeast Ethiopian pastoral livestock	B Gumi, R Firdessa, L Yamuah, T Sori, ...	B Gumi et al, 2013	2013	Ethiopia	Bovine	862	12	15	High/LowRisk	RBT	Y
					Camel	458	4			RBT
					Goat	510	48			RBT
Seroprevalence of brucellosis and associated risk factors among abattoir workers in Bauchi State, Nigeria	PB Igawe, E Okolocha, GS Kia, IB Irmiya, ...	PB Igawe et al, 2020	2020	Nigeria	Human	284	95	16	High/LowRisk	RBT&ELISA	Y
Brucella sero-prevalence and modifiable risk factors among predisposed cattle keepers and consumers of un-pasteurized milk in Mbarara and Kampala districts Ã¢â‚¬Â¦	G Nasinyama, E Ssekawojwa, J Opuda, P Grimaud, ...	G Nasinyama et al, 2014	2014	Uganda	Human	329	29	14	High/LowRisk	STAT&cELISA	N
Brucellosis and its associated risk factors to humans and domestic ruminants in Kagera Ecosystem, Tanzania	JB Ntirandekura, LE Matemba, SI Kimera, ...	JB Ntirandekura et al, 2021	2021	Tanzania	Human	156	12	15	High/LowRisk	RBT&c-ELISA	Y
					Bovine	426	25.134			RBT&c-ELISA
					Goat	206	5.15			RBT&c-ELISA
					Sheep	197	9.85			RBT&c-ELISA
Sero prevalence of bovine and human brucellosis in Adami Tulu, Central Ethiopia	G Tibesso, N Ibrahim, T Tolosa	G Tibesso et al, 2014	2014	Ethiopia	Bovine	1152	20.9664	15	High/LowRisk	i-ELISA	Y
Seroprevalence and risk factors of brucellosis in goats in selected states in Nigeria and the public health implications	AJ Ogugua, VO Akinseye, MC Ayoola, ...	AJ Ogugua et al, 2014	2014	Nigeria	Goat	2827	80.0041	14	High/LowRisk	c-ELISA	N
Sero-prevalence and associated risk factors of Brucellosis among Malaria negative febrile out-patients in Wakiso district, Central Uganda	S Majalija, P Luyombo, G Tumwine	S Majalija et al, 2018	2018	Uganda	Human	200	15	16	High/LowRisk	SAT	N
Prevalence and risk factors of brucellosis among febrile patients attending a community hospital in south western Uganda	R Migisha, D Nyehangane, Y Boum, AL Page, ...	R Migisha et al, 2018	2018	Uganda	Human	235	10.105	18	High/LowRisk	RBT	N
Risk factors associated with brucellosis among slaughtered cattle: Epidemiological insight from two metropolitan abattoirs in Southwestern Nigeria	OA Joseph, AV Oluwatoyin, AM Comfort, S Judy, ...	OA Joseph et al, 2015	2015	Nigeria	Bovine	2480	121	13	medium/ModerateRisk	RBT	Y
Survey of brucellosis at the wildlife livestock interface on the Zimbabwean side of the Great Limpopo Transfrontier Conservation Area	C Gomo, M de Garine-Wichatitsky, A Caron, ...	C Gomo et al, 2012	2012	Zimbabwe	Bovine	1158	114.642	12	medium/ModerateRisk	RBT&c-ELISA	Y
Sero-epidemiology of camel brucellosis in the Afar region of Northeast Ethiopia	H Angesom, P Mahendra, K Tesfu, ...	H Angesom et al, 2013	2013	Ethiopia	Camel	1152	47	14	High/LowRisk	RBT&CFT	Y
Risk factors associated with brucellosis seropositivity among cattle in the central savannah-forest area of Ivory Coast	M Sanogo, E Abatih, E Thys, D Fretin, ...	M Sanogo et al, 2012	2012	Ivory Coast	Bovine	907	93.421	13	medium/ModerateRisk	RBT&iELISA	Y
Sero-prevalence and intrinsic factors associated with Brucella infection in food animals slaughtered at abattoirs in Abuja, Nigeria	MK Aworh, EC Okolocha, ...	MK Aworh et al, 2017	2017	Nigeria	Bovine	376	21	15	High/LowRisk	c-ELISA	Y
					Sheep	203	19			c-ELISA
					Goat	260	51			c-ELISA
A large seroprevalence survey of brucellosis in cattle herds under diverse production systems in northern Nigeria	HM Mai, PC Irons, J Kabir, PN Thompson	HM Mai et al, 2012	2012	Nigeria	Bovine	4745	1247.93	15	High/LowRisk	RBT&c-ELISA	Y
Seroepidemiological survey of bovine brucellosis in cattle under a traditional production system in western Ethiopia	KE Adugna, GE Agga, G Zewde	KE Adugna et al, 2013	2013	Ethiopia	Bovine	1152	11.52	13	medium/ModerateRisk	RBT&cELISA	Y
Seroprevalence of bovine brucellosis in eastern Showa, Ethiopia	F Alemu, P Admasu, T Feyera, ...	F Alemu et al, 2014	2014	Ethiopia	Bovine	300	6	15	High/LowRisk	RBT&CFT	Y
Seroprevalence of brucellosis and Q fever infections amongst pastoralists and their cattle herds in Sokoto State, Nigeria	S Cadmus, SP Salam, HK Adesokan, K Akporube, ...	S Cadmus et al, 2021	2021	Nigeria	Bovine	366	0.83	15	High/LowRisk	RBT&c-ELISA	Y
Sero-prevalence and associated risk factors of brucellosis in camel at Akaki Abattoir, Central Ethiopia	G Abebe, Y Worku, G Mamo, ...	G Abebe et al, 2017	2017	Ethiopia	Camel	201	9	14	High/LowRisk	RBT&CFT	N
Survey of Brucellainfection and malaria among Abattoir workers in Kampala and Mbarara Districts, Uganda	I Nabukenya, D Kaddu-Mulindwa, ...	I Nabukenya et al, 2013	2013	Uganda	Human	232	23.2	15	High/LowRisk	MAT&STAT	N
Seroprevalence and risk factors of anti-brucella antibodies in cattle in Khartoum State, the Sudan	WOMK Ebrahim, AAM Elfadil, ...	WOMK Ebrahim et al, 2016	2016	Sudan	Bovine	300	68.1	13	medium/ModerateRisk	RBT&SAT	M
Infections and risk factors for livestock with species of Anaplasma, Babesia and Brucella under semi-nomadic rearing in Karamoja Region, Uganda	C Lolli, ML Marenzoni, P Strona, PG Lappo, ...	C Lolli et al, 2016	2016	Uganda	Bovine	3935	384	11	medium/ModerateRisk	RBT	Y
					Goat	729	64			RBT
					Sheep	306	8			RBT
Seroprevalence of brucellosis among patients attending a district hospital in Rwanda	J Gafirita, G Kiiza, A Murekatete, ...	J Gafirita et al, 2017	2017	Rwanda	Human	198	12.078	13	medium/ModerateRisk	RBT	N
Prevalence and risk factors of Brucella spp. in goats in Borana pastoral area, Southern Oromia, Ethiopia	D Teshome, T Sori, T Banti, G Kinfe, B Wieland, ...	D Teshome et al, 2022	2022	Ethiopia	Goat	768	137	16	High/LowRisk	c-ELISA	Y
Epidemiological investigation of brucellosis in breeding female cattle under the traditional production system of Jimma zone in Ethiopia	DT Robi, BD Gelalcha	DT Robi et al, 2020	2020	Ethiopia	Bovine	423	18.189	17	High/LowRisk	RBT	Y
Prevalence and risk factors associated with brucellosis among high-risk individuals in Lafia, Nasarawa state, Nigeria	CA Agada, J Mohammed, AEJ Okoh, ...	CA Agada et al, 2018	2018	Nigeria	Human	160	16	14	High/LowRisk	RBT	N
Sero-prevalence and associated risk factors for Brucella sero-positivity among small ruminants in Tselemti districts, Northern Ethiopia	ZK Mulalem, G Getachew, ...	ZK Mulalem et al, 2017	2017	Ethiopia	Sheep	490	26.95	15	High/LowRisk	CFT	Y
Seroprevalence and risk factors of Brucella presence in farm bulk milk from open and zero grazing cattle production systems in Rwanda	J Djangwani, GO Abong', LG Njue, ...	J Djangwani et al, 2021	2021	Rwanda	Bovine	330	65.01	14	High/LowRisk	i-ELISA	Y
Prevalence and risk factors associated with bovine brucellosis in Mogadishu, Somalia	OH Afrah, HA Adan, AF Jeyte, R Nor	OH Afrah et al, 2020	2020	Somalia	Bovine	150	15	11	medium/ModerateRisk	RBT	N
Seroprevalence of brucellosis among cattle slaughtered in three municipal abattoirs of Gombe state, Northeastern Nigeria	SM Jajere, NN Atsanda, AA Bitrus, TM Hamisu, ...	SM Jajere et al, 2016	2016	Nigeria	Bovine	200	18	13	medium/ModerateRisk	MAT	N
Prevalence and Risk Factor of Brucellosis in Dromedaries in Selected Pastoral Districts of Afar, Northeastern Ethiopia	F Zeru, W Gebrezgabher, K Dessalegn, S Tilahun, ...	F Zeru et al, 2016	2016	Ethiopia	Camel	812	16.9708	13	medium/ModerateRisk	CFT	Y
Seroprevalence and risk factors of Bovine Brucellosis in Dairy and Traditional Cattle Herds in Kabaha District of Tanzania	BA Rubegwa	BA Rubegwa et al, 2015	2015	Ethiopia	Bovine	388	22.892	15	High/LowRisk	RBT & cELISA	Y
Small ruminant brucellosis: serological survey in Yabello District, Ethiopia	M Addis	M Addis et al, 2013	2013	Ethiopia	Sheep	171	2.0007	14	High/LowRisk	RBT & CFT	Y
					Goat	213	4.0044			RBT & CFT
Epidemiological study of bovine brucellosis in indigenous cattle population in Kibondo and Kakonko Districts, Western Tanzania	GY Chitupila, EVG Komba, ...	GY Chitupila et al, 2015	2015	Tanzania	Bovine	410	22.96	15	High/LowRisk	RBT & cELISA	Y
Sero-prevalence and associated risk factors of Brucellosis in dairy cattle in selected towns of West Shewa, Ethiopia	EJ Sarba, AM Getaneh, BM Borena, ...	EJ Sarba et al, 2016	2016	Ethiopia	Bovine	503	2.012	13	medium/ModerateRisk	RBT & CFT	N
Camel brucellosis and management practices in Jijiga and Babile districts, Eastern Ethiopia	T Berhanu, B Merga, B Kelay, ...	T Berhanu et al, 2013	2013	Ethiopia	Camel	822	19.9746	14	High/LowRisk	RBT & CFT	Y
Sero-prevalence of small ruminants brucellosis in four districts of Afar National Regional State, Northeast Ethiopia	W Adugna, TS Tessema, S Keskes	W Adugna et al, 2013	2013	Ethiopia	Goat	726	98.736	15	High/LowRisk	CFT	Y
					Sheep	324	23.004			CFT
Seroprevalence of brucellosis in small ruminants, its risk factors, knowledge, attitude and practice of owners in Berbere district of Bale Zone southeast Ethiopia	M Muhidin, H Degafu, M Abdurahaman	M Muhidin et al, 2021	2021	Ethiopia	Goat	306	7.4358	14	High/LowRisk	RBT	N
					Sheep	164	5.3464			RBT
Sero-Prevalence and Risk Factors of Cattle and Human Brucellosis at Seka Chokorsa and Shebe Sonbo Jimma Zone Districts, South West Ethiopia	FA Tokon, BD Gelalcha, TB Moti, RB Alemu, HD Awash	FA Tokon et al, 2019	2019	Ethiopia	Bovine	560	49.84	16	High/LowRisk	RBT	Y
Asero-Prevalence of Small Ruminant Brucellosis in Selected Settlements of Dire Dawa Administrative Council Area, Eastern Ethiopia	A Teshome, H Geremew, N Lijalem	A Teshome et al, 2018	2018	Ethiopia	Sheep	159	3.021	14	High/LowRisk	RBT&CFT	Y
					Goat	265	7.95			RBT&CFT
Prevalence of brucella antibodies in horses (equus caballus) in jalingo, taraba state, Nigeria	MB Ardo, DM Abubakar, ...	MB Ardo et al, 2016	2016	Nigeria	Horse	90	7.02	11	medium/ModerateRisk	RBT&SAT	Y
Seroepidemiology of human brucellosis among blood donors in Southern Ethiopia: calling attention to a neglected zoonotic disease	B Workalemahu, T Sewunet, ...	B Workalemahu et al, 2017	2017	Ethiopia	Human	254	26.924	12	medium/ModerateRisk	STAT	N
Prevalence and Risk Factors of Cattle Brucellosis inAtbara Locality-River Nile State	EHA Hamed	EHA Hamed et al, 2021	2021	Sudan	Bovine	212	8.056	13	medium/ModerateRisk	RBT	Y
Seroprevalence and risk factors of brucellosis in sheep in North Kordofan State	AA Abdallah, AAM Elfadil, EM Elsanosi, ...	AA Abdallah et al, 2015	2015	Sudan	Sheep	318	7.95	14	High/LowRisk	RBT&SAT	Y
Prevalence and risk factors of Brucellosis in Commercial Cattle farms in Lusaka Province.	H Chimana	H Chimana et al, 2012	2012	Zambia	Bovine	897	84.318	13	medium/ModerateRisk	RBT&c-ELISA	Y
Seroprevalence of bovine brucellosis in and around Chencha district, GomoGofa Zone, South Eastern Ethiopia	Y Meles, L Kibeb	Y Meles et al, 2018	2018	Ethiopia	Bovine	384	3.9936	14	High/LowRisk	RBT	Y
The Sero-Prevalence Study of Bovine Brucellosis and Its Risk Factors in and Around Waliso, Oromia, South West Shawa, Ethiopia	S Bayisa, B Bulcha, H Waktole, F Abunna, ...	S Bayisa et al, 2020	2020	Ethiopia	Bovine	384	19.008	15	High/LowRisk	RBT&c-ELISA	Y
Sero-prevalence and Associated Risk Factors of Brucellosis and Q-fever in Livestock and Humans in Kajiado County, Kenya	M Jepkosgei	M Jepkosgei et al, 2016	2016	Kenya	Bovine	250	54.8	10	medium/ModerateRisk	c-ELISA	N
					Sheep	167	14.362			c-ELISA
					Goat	167	12.191			c-ELISA
					Human	317	4.121			c-ELISA
Epidemiological study of bovine brucellosis in smallholder dairy cattle in Lushoto and Rungwe districts, Tanzania	RL Mfune	RL Mfune et al, 2015	2015	Tanzania	Bovine	400	21.2	13	medium/ModerateRisk	c-ELISA	Y
Detection of Brucella antibodies in domestic animals of southern Cameroon: Implications for the control of brucellosis	RMN Kamga, BA Silatsa, O Farikou, ...	RMN Kamga et al, 2020	2020	Cameroon	Bovine	855	54.2925	15	High/LowRisk	i-ELISA	Y
					Sheep	373	29.9892			i-ELISA
					Goat	452	4.972			i-ELISA
					Pig	160	2.992			i-ELISA
Seroprevalence investigation of bovine brucellosis in Macenta and Yomou, Guinea	S Sylla, Y SidimÃƒÂ©, Y Sun, S Doumbouya, ...	S Sylla et al, 2014	2014	Guinea	Bovine	300	26.01	13	medium/ModerateRisk	RBT&c-ELISA	N
The prevalence of Bovine tuberculosis and brucellosis in cattle from selected herds in Dormaa and Kintampo Districts, Brong Ahafo region, Ghana	J Atawalna	J Atawalna et al, 2014	2014	Ghana	Bovine	444	13.0092	12	medium/ModerateRisk	RBT	N
Brucellosis' prevalence and associated risk factors in livestock professionals in the Angolas province of Namibe, 2012	FC Mufinda, F Boinas, C Nunes	FC Mufinda et al, 2012	2012	Angola	Human	323	50.2588	18	High/LowRisk	RBT&SAT	Y
Sero-prevalence of Brucella abortus antibodies in slaughtered cattle and meat by-product handlers in Ilorin abattior, Kwara state â€œNigeria	HOK Olabode, BMJ Adah, WD Nafarnda, ...	HOK Olabode et al, 2012	2012	Nigeria	Bovine	261	9.918	7	low/HighRisk	RBT	N
Prevalence and Factors Associated with Cattle Brucellosis in Animal Herds of the Namibe Province in Angola.	FC Mufinda, FS Boinas, CS Nunes	FC Mufinda et al, 2015	2015	Angola	Bovine	1344	201.062	16	High/LowRisk	RBT	Y
Seroprevalence of Bovine Brucellosis and its Associated Risk Factors in Jikow District, Gambella Regional State, Ethiopia	W Negash, G Reath, G Terefe, G Mamo	W Negash et al, 2020	2020	Ethiopia	Bovine	1152	20.9664	14	High/LowRisk	i-ELISA	M
Seroprevalence of sheep brucellosis in three different locations in Kassala state: A Short communication	YA Shuaib, ME Mansour, HH Ibrahaem, ...	YA Shuaib et al, 2018	2018	Sudan	Sheep	503	46.779	12	medium/ModerateRisk	RBT&c-ELISA	M
Seroprevalence of Camel Brucellosis in Export Farm, Ethiopia	TB Moti	TB Moti et al, 2022	2022	Ethiopia	Camel	1850	25.9	12	medium/ModerateRisk	RBT&CFT	N
Human Brucellosis in Garzeted Forest Areas: A Case of Bwindi Impenetrable Forest, Southwestern Uganda	S Frank, O Benson, T Ivan	S Frank et al, 2017	2017	Uganda	Human	177	18.939	12	medium/ModerateRisk	STAT	N
Sero-prevalence of brucellosis among slaughterhouse workers in Bahr el Ghazal region, South Sudan	NA Madut, M Ocan, A Muwonge, ...	NA Madut et al, 2019	2019	South Sudan	Human	234	75.114	15	High/LowRisk	RBT&c-ELISA	N
Sero-prevalence and risk factors of human brucellosis among febrile patients visited health institutes at Awra and Gulina district, Afar Region, Ethiopia	B Zerfu, S Mehari, K Desta	B Zerfu et al, 2020	2020	Ethiopia	Human	444	139.86	17	High/LowRisk	RBT&ELISA	N
Sero-prevalence of bovine brucellosis and its associated risk factors in Becho District, South West Shewa, Oromia regional state	D Teka, B Tadesse, G Kinfe, ...	D Teka et al, 2019	2019	Ethiopia	Bovine	384	3.9936	13	medium/ModerateRisk	RBT&i-ELISA	Y
Prevalence of brucellosis in small ruminants in three regions of Ghana	TA Jarikre, BO Emikpe, RD Folitse, TK Odoom, ...	TA Jarikre et al, 2015	2015	Ghana	Goat	286	29.458	11	medium/ModerateRisk	RBT	Y
					Sheep	84	2.52			RBT
Sero-epidemiology of brucellosis in small ruminants, and herder's knowledge and risky practices in southern Ethiopia	D Aloto, R Abebe, B Megersa	D Aloto et al, 2022	2022	Ethiopia	Goat	609	31.059	15	High/LowRisk	RBT&CFT	Y
					Sheep	179	1.074			RBT&CFT
Brucella Seroprevalence and Associated Risk Factors in Occupationally Exposed Humans in Selected Districts of Southern Province, Zambia	M Mubanga, RL Mfune, J Kothowa, ...	M Mubanga et al, 2021	2021	Zambia	Human	153	31.059	15	High/LowRisk	i-ELISA/c-ELISA	Y
Sero-prevalence and risk factors for Brucella melitensis infection in goats slaughtered in Abuja metropolis, Nigeria	BY Kaltungo, UB Abubakar, RE Ogale, S Ibrahim, ...	BY Kaltungo et al, 2021	2021	Nigeria	Goat	240	16.008	14	High/LowRisk	SAT	Y
Seroepidemiology of equine brucellosis and role of horse carcass processors in spread of Brucella infection in Enugu State, Nigeria	EO Njoga, JI Onunkwo, SO Ekere, UJ Njoga, ...	EO Njoga et al, 2018	2018	Nigeria	Horse	402	12.06	13	medium/ModerateRisk	RBT	Y
Serological survey of toxoplasmosis, neosporosis and brucellosis among cattle herds in Oyo State, south-western Nigeria	A Ayinmode, V Akinseye, G Schares, ...	A Ayinmode et al, 2017	2017	Nigeria	Bovine	174	5.916	12	medium/ModerateRisk	RBT&c-ELISA	Y
Estimates of the seroprevelance and the associated risk factors of Brucellosis in sheep and goats in Benadir Region of Somalia	AS Jimale	AS Jimale et al, 2018	2018	Somalia	Sheep	137	4.932	14	High/LowRisk	c-ELISA	N
					Goat	263	12.887			c-ELISA
Sero-Prevalence of Small Ruminant Brucellosis in and around Kombolcha, Amhara Regional State, North-Eastern Ethiopia	AE Tewodros, AA Dawit	AE Tewodros et al, 2015	2015	Ethiopia	Sheep	210	1.008	14	High/LowRisk	RBT&CFT	Y
					Goat	504	3.9816			RBT&CFT
Sero-prevalence of human and livestock brucellosis and associated risk factors in Marsabit county, Kenya.	SM Kahariri	SM Kahariri et al, 2017	2017	Kenya	Human	755	332.2	14	High/LowRisk	RBT	Y
					Bovine	712	79.744			RBT
					Sheep	1472	175.168			RBT
					Goat	2380	383.18			RBT
					Camel	880	97.68			RBT
Seroprevalence of brucellosis and Q-fever among cattle in high risk herds in the Bethlehem area, Free State, South Africa	JC Du Plessis	JC Du Plessis et al, 2019	2019	South Africa	Bovine	300	66	10	medium/ModerateRisk	RBT	Y
Rose bengal plate test (RBT) based sero-prevalence of bovine brucellosis in and around chench, Gama goffa, southern Ethiopia	M Yilma	M Yilma et al, 2016	2016	Ethiopia	Bovine	384	3.9936	13	medium/ModerateRisk	RBT	Y
Small animal brucellosis: associated risk factors, seroprevalence and Characterization of Brucella isolates in two districts of South Omo Zone, Ethiopia	FG Dima, M Dadar	FG Dima et al, 2020	2020	Ethiopia	Goat	86	20.038	13	medium/ModerateRisk	RBT&CFT	Y
					Sheep	38	6.08			RBT&CFT
Epidemiological study of bovine brucellosis in three senatorial zones of Bauchi State, Nigeria	SG Adamu, NN Atsanda, AO Tijjani, AM Usur, ...	SG Adamu et al, 2016	2016	Nigeria	Bovine	336	13.104	13	medium/ModerateRisk	RBT&SAT	N
Prevalence and factors associated with Brucellosis in livestock in Baringo County, Kenya	P Kosgei	P Kosgei et al, 2016	2016	Kenya	Bovine	250	17	16	High/LowRisk	RBT&c-ELISA	Y
					Sheep	142	6.958			RBT&c-ELISA
					Goat	166	10.956			RBT&c-ELISA
Prevalence, Seasonal Trends and Incidences of Cattle Tuberculosis and Brucellosis in the Cacadu Municipality, Eastern Cape, South Africa	T Nombebe	T Nombebe et al, 2012	2012	South Africa	Bovine	1277	20.432	15	High/LowRisk	RBT&CFT	N
SEROLOGICAL SURVEY AND ASSOCIATED RISK FACTORS OF BRuCELLoSIS IN PIGS IN CAMEROON	KJM Feussom, TK Manchang, PA Zoli	KJM Feussom et al, 2018	2018	Cameroon	Pig	1081	19.9985	15	High/LowRisk	RBT&i-ELISA	Y
Sero-Prevalence and Associated Risk Factors of Bovine Brucellosis in Selected Dairy Farms in Bishoftu Town, Oromia, Ethiopia	N Cunningham	N Cunningham et al, 2018	2018	Ethiopia	Bovine	570	7.98	15	High/LowRisk	CT&RBT&i-ELISA&CFT	N
Study on Sero-Prevalence of Small Ruminant and Human Brucellosis in Yabello and Dire Districts of Borena Zone Oromia Regional State, Ethiopia	W Zewdie	W Zewdie et al, 2020	2020	Ethiopia	Goat	144	14.976	14	High/LowRisk	RBT&C-ELISA	Y
					Sheep	84	5.04			RBT&C-ELISA
					Human	86	21.93			RBT&C-ELISA
Sero-prevalence of brucellosis in small ruminants in Kiruhura District of Uganda	AB Dubad, SA Baluka, JB Kaneene, ...	AB Dubad et al, 2015	2015	Uganda	Goat	305	26.9925	12	medium/ModerateRisk	RBT	N
					Sheep	95	9.994			RBT
Complement Fixation Test for Specific Antibody Detection against Bovine Brucellosis in Selected Peasant Association of Guto Gida District, East Wollega Zone, Oromia, Ethiopia	G Ararsa, E Hirpa, M Amante	G Ararsa et al, 2021	2021	Ethiopia	Bovine	80	18	12	medium/ModerateRisk	CFT	Y
SERO-PREVALENCE AND ASSOCIATED RISK FACTORS OF BRUCELLOSIS IN SMALL RUMINANTS SLAUGHTERED AT SELECTED ABATTOIRS IN EASTERN ETHIOPIA	M Mustefa, B Andargie, T Zerihun	M Mustefa et al, 2019	2019	Ethiopia	Bovine	1031	55.674	12	medium/ModerateRisk	RBT&i-ELISA	Y
Bovine brucellosis seroprevalence, farmers' awareness, practices and animal health extension services inputs in Mpwapwa district, Tanzania	IJ Mengele, D Garcia-Gonzalez, G Mekonnen, ...	IJ Mengele et al, 2018	2018	Tanzania	Bovine	545	57.225	13	medium/ModerateRisk	RBT&c-ELISA	Y
Epidemiology of brucellosis in urban and peri-urban cattle in Gulu and Soroti towns of Uganda	RD Mugizi	RD Mugizi et al, 2015	2015	Uganda	Bovine	1007	75.525	16	High/LowRisk	i-ELISA&c-ELISA	Y
Comparative study on Seroprevalence and Associated Risk factors of brucella Infection among sheep, goat and cattle in Somalia.	AH Ismail, AMA Salman	AH Ismail et al, 2022	2022	Somalia	Goat	467	8.5928	10	medium/ModerateRisk	RBT&i-ELISA	Y
					Bovine	504	45.36			RBT&i-ELISA
Sero-Prevalence of Brucellosis among Nomadic Herdsmen, Abattoir and Livestock Workers in Niger-Delta Region, Nigeria	EE Owowo, UE Antia, MA Christopher, ...	EE Owowo et al, 2019	2019	Nigeria	Human	228	70.224	15	High/LowRisk	SAT&i-ELISA	N
Seroprevalence and Public Health Perception of Small Ruminant Brucellosis in South Eastern Somali Region, Ethiopia.	AA Ahad	AA Ahad et al, 2021	2021	Ethiopia	Goat	126	2.9988	15	High/LowRisk	RBT&CFT	Y
					Sheep	100	1			RBT&CFT
Seroprevalence of bovine brucellosis in northern plateau state, north Central Nigeria	NA Maurice, SY Wungak, BA Gana, MB Nanven, ...	NA Maurice et al, 2013	2013	Nigeria	Bovine	270	25.92	11	medium/ModerateRisk	RBT	Y
Serological and Molecular Detection of Brucellosis and Its Risk Factors for Sheep and Goat Flocks in Kajiado County, Kenya	AS Mwasi	AS Mwasi et al, 2021	2021	Kenya	Sheep	130	3.003	15	High/LowRisk	RBT&c-ELISA	Y
					Goat	130	5.005			RBT&c-ELISA
SEROPREVALENCE SURVEY OF BRUCELLOSIS AMONG CATTLE IN SELECTED DISTRICTS OF SOUTH KIVU PROVINCE, EASTERN OF DR CONGO	BB Ahadi, BN Patrick, B GedÃƒÂ©on, WD Shukuru, ...	BB Ahadi et al, 2018	2018	Dr. Congo	Bovine	835	227.955	11	medium/ModerateRisk	c-ELISA	Y
Assessment of brucella infection status in abattoir workers and animals destined for slaughter at Dodoma modern abattoir, Tanzania	D Luwumba	D Luwumba et al, 2019	2019	Tanzania	Bovine	190	13.87	14	High/LowRisk	RBT	Y
					Goat	200	3			RBT
					Human	62	0.992			RBT
Brucellosis in cattle and micro-scale spatial variability of pastoral household income from dairy production in south western Uganda	PM Nina, S Mugisha, H Leirs, GI Basuta, P Van Damme	PM Nina et al, 2017	2017	Uganda	Bovine	1749	766.062	16	High/LowRisk	RBT&i-ELISA	Y
SERO-PREVALENCE AND FACTORS ASSOCIATED WITH BRUCELLOSIS IN GOATS AND SHEEP AND ASSESSMENT OF PASTORALISTS, KNOWLEDGE ATTITUDE AND PRACTICES TOWARDS BRUCELLOSIS IN GARISSA COUNTY	MO OBONYO	MO OBONYO et al, 2018	2018	Kenya	Sheep	979	103.774	17	High/LowRisk	RBT&CFT	Y
					Goat	1471	289.787			RBT&CFT
A survey of zoonotic diseases in trade cattle slaughtered at Tanga city abattoir: a cause of public health concern	ES Swai, L Schoonman	ES Swai et al, 2012	2012	Tanzania	Bovine	12444	1493.28	13	medium/ModerateRisk	RBT	N
Prevalence of brucellosis among patients attending Wau Hospital, South Sudan	NA Madut, GW Nasinyama, JB Muma, KLL Sube, ...	NA Madut et al, 2018	2018	South Sudan	Human	416	96.928	16	High/LowRisk	RBT&SAT&c-ELISA	Y
Seroprevalence of trade hampering livestock diseases in animals originated from Borana at export quarantine Centers in Adama, Central Ethiopia	E Dele, B Afera, E Kebede, N Awol, ...	E Dele et al, 2014	2014	Ethiopia	Bovine	1500	12	8	medium/ModerateRisk	CFT	N
					Sheep	2744	13.9944			CFT
Prevalence and Risk Factors of Ruminants Brucellosis in Jabel Aolia Locality, Sudan	TEE Angara, AEA Elfadil, EM El Sanousi, AM Ibrahim	TEE Angara et al, 2014	2014	Sudan	Bovine	207	39.33	14	High/LowRisk	RBT&c-ELISA	Y
					Sheep	84	0.84			RBT&c-ELISA
					Camel	20	0.2			RBT&c-ELISA
SERO-PREVALENCE OF BRUCELLOSIS IN CAMELS AND FEBRILE HUMAN PATIENTS ATTENDING HEALTH FACILITIES IN SELECTED DISTRICTS OF EASTERN ETHIOPIA	M Jafer, D Mengistu, A Eshetu, D Belina	M Jafer et al, 2018	2018	Ethiopia	Camel	578	9.248	14	High/LowRisk	RBT&CFT	Y
					Human	231	11.088			RBT&CFT
Epidemiology of brucella infection in cattle in urban and peri-urban areas of Sumbawanga Municipality, Tanzania	MR Alexander	MR Alexander et al, 2017	2017	Tanzania	Bovine	354	2.832	15	High/LowRisk	RBT&CFT	Y
Seroprevelance of Brucella Species Antibodies in Blood Samples of Cows in Some Farms of Khartoum State 2019	BMT Gorish, AES Othman, S Basheir	BMT Gorish et al, 2020	2020	Sudan	Bovine	70	21.98	10	medium/ModerateRisk	RBT&i-ELISA	N
Occurrence of brucellosis in small ruminants slaughtered in Lafia central abattoir, Nasarawa State, Nigeria	CA Agada, AJ Ogugua, EJ Anzaku	CA Agada, AJ Ogugua, EJ Anzaku et al, 2018	2018	Nigeria	Goat	256	18.944	14	High/LowRisk	RBT&c-ELISA	Y
Serosurveillance of Brucella antibody in food animals and role of slaughterhouse workers in spread of Brucella infection in Southeast Nigeria	SO Ekere, EO Njoga, JI Onunkwo, UJ Njoga	SO Ekere et al, 2018	2018	Nigeria	Bovine	484	12.1	14	High/LowRisk	RBT	Y
					Goat	340	13.94			RBT
Prevalence of brucellosis in the human, livestock and wildlife interface areas of Serengeti National Park, Tanzania: research communication	GM Shirima, JS Kunda	GM Shirima et al, 2016	2016	Tanzania	Bovine	288	16.128	15	High/LowRisk	c-ELISA	Y
Seroprevalence of brucellosis in cattle of Arapai Sub-County of Soroti, Uganda	D Egaru, G Zirintunda, J Ekou	D Egaru et al, 2013	2013	Uganda	Bovine	277	42.658	14	High/LowRisk	RBT	N
Seroprevalence of brucellosis from pigs: the first report in Central Ethiopia	MM Kebeta, G Mamo, T Kassa, M Assaye, ...	MM Kebeta et al, 2015	2015	Ethiopia	Pig	533	23.985	15	High/LowRisk	RBT	Y
Serological survey for Brucella antibodies in donkeys of north-eastern Nigeria	AO Tijjani, AU Junaidu, MD Salihu, AA Farouq, ...	AO Tijjani et al, 2017	2017	Nigeria	Donkey	601	40.267	16	High/LowRisk	RBT&c-ELISA	Y
Seroprevalence and associated risk factors of camel (Camelus dromedaries) brucellosis in and around Dire Dawa, Ethiopia.	W Ismail, A Sefinew, T Wudu, M Wassie	W Ismail et al, 2012	2012	Ethiopia	Camel	350	7	15	High/LowRisk	RBT&CFT	Y
Seroprevalence of Brucella antibodies in Donkeys (Equus asinus) in Yobe south senatorial zone, Northeastern Nigeria	SG Adamu, M Hassan, MB Ardo	SG Adamu et al, 2020	2020	Nigeria	Donkey	200	37	12	medium/ModerateRisk	RBT&c-ELISA	N
PREVALENCE OF BRUCELLOSIS AMONG ADULT PATIENTS ATTENDING OUTPATIENT DEPARTMENT AT KIDERA HEALTH CENTRE IV, BUYENDE DISTRICT	KC MUKISA	KC MUKISA et al, 2018	2018	Uganda	Human	185	22.015	12	medium/ModerateRisk	BAT	N
Seroprevalence and risk factors of caprine brucellosis in Khartoum state, Sudan, Veterinary World	EM Mohamed, AA Mohamed Elfadil, EM El-Sanousi, ...	EM Mohamed et al, 2018	2018	Sudan	Goat	307	34.998	15	High/LowRisk	RBT&SAT&c-ELISA	Y
Seroprevalence of brucellosis in donkeys (Equus asinus) and assessment of donkey management practices in Gamawa local government area, Bauchi state, Nigeria	J Nathaniel, DJU Kalla, HM Mai, Y Ibrahim, ...	J Nathaniel et al, 2019	2019	Nigeria	Donkey	1000	114	14	High/LowRisk	RBT&SAT	Y
Bovine brucellosis: Seroepidemiology and herder's knowledge, attitude and practices in Bench Maji zone, southern Ethiopia	T Kenea, B Megersa	T Kenea et al, 2021	2021	Ethiopia	Bovine	772	14.9768	15	High/LowRisk	RBT&CFT	Y
Sero-prevalence of brucellosis in dairy cattle in Port Sudan: a short communication	MI Al-Ameen, AHH Nimir, YA Shuaib	MI Al-Ameen et al, 2016	2016	Sudan	Bovine	215	46.01	9	medium/ModerateRisk	RBT&RBT&SAT&c-ELISA	Y
Preliminary survey of brucellosis in commercial dairy cattle in Debre Zeit, Ethiopia	A Bsrat, B Molla, B Gebre-Egziabher	A Bsrat et al, 2013	2013	Ethiopia	Bovine	370	7.03	14	High/LowRisk	RBT&CFT	Y
SeroÃ¢â‚¬Âprevalence of brucellosis in cattle in Swaziland	BK Ndwandwe	BK Ndwandwe et al, 2015	2015	Swaziland	Bovine	1623	261.628	12	medium/ModerateRisk	RBT	N
Seroepidemiology of selected transboundary animal diseases in goats in Zambia	S Lysholm, JF Lindahl, G Dautu, E Johansson, ...	S Lysholm et al, 2022	2022	Zambia	Goat	962	125.06	15	High/LowRisk	c-ELISA	N
Major reproductive disorders and seroprevalence of brucellosis in dairy cows of Kembata-Tembaro zone, Southern Ethiopia.	M Mitiku, B Megersa, D Sheferaw	M Mitiku et al, 2022	2022	Ethiopia	Bovine	733	14.66	17	High/LowRisk	RBT&CFT	Y
Prevalence of Anti-Toxoplasma gondii and Anti-Brucella Spp. Antibodies in Pregnant Women From Mogadishu, Somalia	AA Yusuf, AA Hassan-Kadle, AM Ibrahim, ...	AA Yusuf et al, 2021	2021	Somalia	Human	307	3.991	14	High/LowRisk	RBT&c-ELISA	N
The epidemiology of zoonotic brucellosis in Bahr el Ghazal region of South Sudan	NA Madut, J Muleme, C Kankya, ...	NA Madut, J Muleme, C Kankya, ... et al, 2019	2019	South Sudan	Human	725	197.2	15	High/LowRisk	c-ELISA	N
Sero-Prevalence of Caprine Brucellosis in Babile Woreda, Eastern Hararghe, Ethiopia	T Atlaw, Y Girma	T Atlaw et al, 2019	2019	Ethiopia	Goat	384	2.9952	13	medium/ModerateRisk	RBT&CFT	Y
Sero-prevalence of anti-brucella antibodies in goats in El-Gedarif state, Eastern Sudan	KB Adam, HH Ibrahaem, YA Shuaib, ...	KB Adam et al, 2018	2018	Sudan	Goat	436	47.088	12	medium/ModerateRisk	RBT	N
Seroprevalence of brucellosis in sheep and isolation of Brucella abortus biovar 6 in Kassala State, Eastern Sudan	MM Gumaa, HM Osman, MM Omer, EM El Sanousi, ...	MM Gumaa et al, 2014	2014	Sudan	Sheep	2005	68.17	10	medium/ModerateRisk	RBT&RBT	Y
Epidemiology of Foot and Mouth Disease, Brucellosis and Leptospirosis at the Livestock Wildlife Interface Area in Maasai Mara, Kenya	D Nthiwa	D Nthiwa et al, 2020	2020	Kenya	Bovine	1170	431.73	16	High/LowRisk	i-ELISA	Y
Seroprevalence of Brucella abortus in the Bamenda municipal abattoir of the Western Highlands, of Cameroon	AT Kong, MV Nsongka, SM Itoe, AT Hako, ...	AT Kong et al, 2016	2016	Cameroon	Bovine	198	7.9992	11	medium/ModerateRisk	c-ELISA	Y
Serologic Prevalence of Brucellosis in Horses (Equus Caballus) Stables in Khartoum State-Sudan	SAAN Ahmed	SAAN Ahmed et al, 2017	2017	Sudan	Horse	150	6	13	medium/ModerateRisk	RBT&SAT	Y
Seropositivity of Brucella spp. and Leptospira spp. antibodies among abattoir workers and meat vendors in the city of Mwanza, Tanzania: A call for one Ã¢â‚¬Â¦	MM Mirambo, GF Mgode, ZO Malima, ...	MM Mirambo et al, 2018	2018	Tanzania	Human	250	121	16	High/LowRisk	SAT	N
Prevalence of brucellosis among high risk groups in Northern State, Sudan	AM Zein, MK Sabahelkhier	AM Zein et al, 2015	2015	Sudan	Human	753	104.667	8	medium/ModerateRisk	RBT&SAT	N
Brucellosis among smallholder cattle farmers in Zambia	JB Muma, GS Pandey, M Munyeme, C Mumba, ...	JB Muma et al, 2012	2012	Zambia	Bovine	1323	79.38	12	medium/ModerateRisk	RBT&c-ELISA	N
Epidemiological study of brucellosis in camels (Camelus dromedarius) in Khartoum State, Sudan	EGS MOHAMED	EGS MOHAMED et al, 2013	2013	Sudan	Camel	415	24.07	15	High/LowRisk	RBT&c-ELISA	Y
Prevalence of bovine brucellosis in smallholder dairy farms in Morogoro municipality, Tanzania	BE Lyimo	BE Lyimo et al, 2013	2013	Tanzania	Bovine	450	82.8	13	medium/ModerateRisk	c-ELISA	Y
Epidemiology of Brucella infection in the human, livestock and wildlife interface in the Katavi-Rukwa ecosystem, Tanzania	Justine A. Assenga, Lucas E. Matemba, Shabani K. Muller, Joseph Malakalinga, Rudovick Kazwala	Justine A. Assenga et al, 2015	2015	Tanzania	Human	340	5.1	13	medium/ModerateRisk	RBT&c-ELISA	Y
					Bovine	1103	82.725			RBT&c-ELISA
					Goat	248	4.96			RBT&c-ELISA
Human brucellosis: seroprevalence and associated exposure factors among abattoir workers in Abuja, Nigeria - 2011.	Mabel Kamweli Aworh, Emmanuel Okolocha, Jacob K. P. Kwaga, Folorunso Oludayo Fasina, D.D. Lazarus, Idris Suleman, Gabrielle Poggensee, Patrick Nguku, Peter Nsubuga	Mabel Kamweli Aworh et al, 2013	2013	Nigeria	Human	224	53.984	15	High/LowRisk	RBT	Y
Epidemiology of brucellosis, Q Fever and Rift Valley Fever at the human and livestock interface in northern Cote Ivoire	Youssouf B. Kanoute, BiÃƒÂ©go G. Gragnon, Christian Schindler, Bassirou Bonfoh, Esther Schelling	Youssouf B. Kanoute et al, 2017	2017	Ivory Coast	Human	88	5	14	High/LowRisk	RBT&i-ELISA	Y
					Bovine	473	22			RBT&i-ELISA
Prevalence of and factors associated with <i>Brucella</i> sero-positivity in cattle in urban and peri-urban Gulu and Soroti towns of Uganda	Denis Rwabiita Mugizi, Sofia Boqvist, George William Nasinyama, Charles Waiswa, Kokas Ikwap, Kim Rock, Elisabeth Lindahl, Ulf Magnusson, Joseph Erume	Denis Rwabiita Mugizi et al, 2015	2015	Uganda	Bovine	1007	75.525	16	High/LowRisk	c-ELISA	Y
The Prevalence of Brucellosis in Cattle, Goats and Humans in Rural Uganda: A Comparative Study	R. Miller, Jesca L. Nakavuma, Paul Ssajjakambwe, Patrick Vudriko, N. Musisi, John B. Kaneene	R. Miller et al, 2016	2016	Uganda	Bovine	768	107.52	15	High/LowRisk	RBT	Y
					Goat	315	53.55			RBT
					Human	236	25.96			RBT
The status of bovine brucellosis in Ethiopia with special emphasis on exotic and cross bred cattle in dairy and breeding farms	Kassahun Asmare, Berhanu Sibhat, W. Molla, Gelagay Ayelet, J. Shiferaw, A. Martin, Eystein Skjerve, Jacques Godfroid	Kassahun Asmare et al, 2013	2013	Ethiopia	Bovine	2334	44.346	14	High/LowRisk	RBT&CFT	Y
Seroepidemiological study of livestock brucellosis in a pastoral region	Bekele Megersa, Demelash Biffa, Fufa Abunna, Alemayehu Regassa, Jacques Godfroid, Eystein Skjerve	Bekele Megersa et al, 2012	2012	Ethiopia	Bovine	575	46	14	High/LowRisk	RBT&CFT	N
					Camel	1073	19.314			RBT&CFT
					Goat	1248	19.968			RBT&CFT
Seroprevalence of bovine brucellosis and associated risk factors in and around Alage district, Ethiopia	Hagos Asgedom, Delesa Damena, Reta Duguma	Hagos Asgedom et al, 2016	2016	Ethiopia	Bovine	804	19.296	15	High/LowRisk	RBT&c-ELISA	Y
Human Brucellosis in Febrile Patients Seeking Treatment at Remote Hospitals, Northeastern Kenya, 2014Ã¢â‚¬â€œ2015	J. Njeru, Falk Melzer, Gamal Wareth, Hosny El-Adawy, Klaus Henning, Mathias W. Pletz, Regine Heller, Samuel Kariuki, Eric M. FÃƒÂ¨vre, Heinrich Neubauer	J. Njeru et al, 2016	2016	Kenya	Human	1067	117.05	11	medium/ModerateRisk	RBT&i-ELISA	Y
The sero-prevalence of brucellosis in cattle and their herders in Bahr el Ghazal region, South Sudan.	Nuol Aywel Madut, Adrian Muwonge, George William Nasinyama, John Bwalya Muma, Jacques Godfroid, Ambrose Samuel Jubara, James Muleme, Clovice Kankya	Nuol Aywel Madut et al, 2018	2018	Sudan	Bovine	893	276.83	16	High/LowRisk	RBT&c-ELISA	N
					Human	87	28.971			RBT&c-ELISA
Serological survey of bovine brucellosis in Fulani nomadic cattle breeds (Bos indicus) of North-central Nigeria: Potential risk factors and zoonotic implications	N.B. Alhaji, Y.S. Wungak, W.J. Bertu	N.B. Alhaji et al, 2016	2016	Nigeria	Bovine	672	12.768	16	High/LowRisk	RBT	Y
Sero-Prevalence Study of Bovine Brucellosis and its Associated Risk Factors in Debrebirhan and Ambo Towns	Liya Bashitu, Berihun Afera, Getachew Tuli, Fasil Aklilu	Liya Bashitu et al, 2015	2015	Ethiopia	Bovine	415	2.905	14	High/LowRisk	RBT&CFT	Y
Sero-prevalence of Bovine Brucellosis and associated risk factors in mbeya region, Southern highlands of Tanzania	Frederick D. Sagamiko, John Bwayla Muma, Esron D. Karimuribo, Alfred Malenga Mwanza, Calvin Sindato, Bernard M. HangÃ¢â‚¬â„¢ombe	Frederick D. Sagamiko et al, 2018	2018	Tanzania	Bovine	1211	112.623	15	High/LowRisk	RBT&c-ELISA	Y
Community-based prevalence of typhoid fever, typhus, brucellosis and malaria among symptomatic individuals in Afar Region, Ethiopia	Biruk Zerfu, Girmay Medhin, Gezahegne Mamo, Gezahegn Getahun, Rea Tschopp, Mengistu Legesse	Biruk Zerfu et al, 2018	2018	Ethiopia	Human	630	27.72	13	medium/ModerateRisk	RBT&CFT	N
Seroprevalence of brucellosis in cattle and selected wildlife species at selected livestock/wildlife interface areas of the Gonarezhou National Park, Zimbabwe	Masimba Ndengu, Gift Matope, Michel De Garine-Wichatitsky, Musavengana Tivapasi, Massimo Scacchia, Barbara Bonfini, Davies M. Pfukenyi	Masimba Ndengu et al, 2017	2017	Zimbabwe	Bovine	1011	168.837	14	High/LowRisk	RBT&CFT	Y
Brucella melitensis Biovar 1 and Brucella abortus S19 Vaccine Strain Infections in Milkers Working at Cattle Farms in the Khartoum Area, Sudan.	Amira Osman, Abdullahi N. Hassan, Ali E. Ali, Theresia H. Abdoel, Henk L. Smits	Amira Osman et al, 2015	2015	Sudan	Human	100	10	10	medium/ModerateRisk	RBT&SAT	N
Serological Evidence of Brucellosis in Goats in Kaduna North Senatorial District of Kaduna State, Nigeria	B.Y. Kaltungo, S. N. A. Saidu, A. K. B. Sackey, Haruna Makanjuola Kazeem	B.Y. Kaltungo et al, 2013	2013	Nigeria	Goat	442	11.05	12	medium/ModerateRisk	SAT	Y
Seroprevalence and risk factors of Brucellosis in small ruminants slaughtered at Debre Ziet and Modjo export abattoirs, Ethiopia	Amanuel Tsegay, Getachew Tuli, Tesfu Kassa, Nigatu Kebede	Amanuel Tsegay et al, 2015	2015	Ethiopia	Goat	485	9.021	14	High/LowRisk	RBT&CFT	Y
					Sheep	368	5.9984			RBT&CFT
Prevalence and risk factors associated with bovine brucellosis in herds under extensive production system in southwestern Nigeria	A.J. Ogugua, Victor Oluwatoyin Akinseye, Eniola O. Cadmus, Emmanuel Jolaoluwa Awosanya, Peter Ibukun Alabi, Olugbenga S. Idowu, Samson A. Akinade, Emma J. Dale, Lorraine L. Perrett, Andrew Taylor, Moriyon Ignocio, Simeon Cadmus	A.J. Ogugua et al, 2018	2018	Nigeria	Bovine	513	51.813	17	High/LowRisk	RBT	Y
Seroprevalence and risk factors of brucellosis in abattoir workers at Debre Zeit and Modjo export abattoir, Central Ethiopia	Amanuel Tsegay, Getachew Tuli, Tesfu Kassa, Nigatu Kebede	Amanuel Tsegay et al, 2017	2017	Ethiopia	Human	149	1.937	16	High/LowRisk	RBT&CFT	Y
Comparative Seroepidemiological Study of Brucellosis in Sheep under Smallholder Farming and Governmental Breeding Ranches of Central and North East Ethiopia	Shimeles Abegaz Addis, Andualem Yimer Desalegn	Shimeles Abegaz Addis et al, 2018	2018	Ethiopia	Sheep	2409	117.8	16	High/LowRisk	RBT&CFT	Y
Seroprevalence of brucellosis and Q fever (Coxiellosis) in cattle herds in Maigana and Birnin Gwari agro-ecological zone of Kaduna State, Nigeria	Shuaibu Gidado Adamu, Junaidu Kabir, Jarlath U. Umoh, Mashood Abiola Raji	Shuaibu Gidado Adamu et al, 2018	2018	Nigeria	Bovine	400	27.2	16	High/LowRisk	RBT&c-ELISA	Y
Seroprevalence of brucellosis in small ruminants in pastoral areas of Oromia and Somali regional states, Ethiopia	H. Tsehay, G. Getachew, A. Morka, B. Tadesse, H. Eyob	H. Tsehay et al, 2014	2014	Ethiopia	Sheep	129	0.6192	15	High/LowRisk	RBT&CFT	Y
					Goat	291	8.9919			RBT&CFT
Small Ruminant Brucellosis and Public Health Awareness in Two Districts of Afar Region, Ethiopia	Anteneh Hailu Tegegn, Aklilu Feleke, Wesinew Adugna, Simenew Keskes Melaku	Anteneh Hailu Tegegn et al, 2016	2016	Ethiopia	Goat	876	126.144	15	High/LowRisk	RBT	Y
					Sheep	314	21.038			RBT
Cross-sectional survey of brucellosis and associated risk factors in the livestockÃ¢â‚¬â€œwildlife interface area of Nechisar National Park, Ethiopia	Hassen Chaka, Gezahegn Aboset, Abebe Garoma, Balako Gumi, Eric Thys	Hassen Chaka et al, 2018	2018	Ethiopia	Bovine	268	25.996	12	medium/ModerateRisk	RBT&i-ELISA&CFT	Y
					Goat	246	11.07			RBT&i-ELISA&CFT
Prevalence of bovine brucellosis, tuberculosis and dermatophilosis among cattle from Benins main dairy basins	Nestor Dénakpo Noudèkè, Gerard Dossou-Gbete, Charles B. Pomalegni, Serge Mensah, Luc Gilbert Aplogan, Germain Atchade, Jacques Dougnon, Issaka Youssao, Guy Apollinaire Mensah, SouaÃƒÆ’Ã‚Â¯bou Farougou	Nestor Dénakpo Noudèkè et al, 2017	2017	Benin	Bovine	780	69.03	13	medium/ModerateRisk	i-ELISA	N
Sero-prevalence of Bovine Brucellosis in and Around Kombolcha, AmharaRegional State, Ethiopia	Genetu Tesfaye, Alemzewud Wondimu, Getahun Asebe, Fikiru Regasa, Gezahegne Mamo	Genetu Tesfaye et al, 2017	2017	Ethiopia	Bovine	240	4.992	14	High/LowRisk	RBT&CFT	N
Seroprevalence of &lt;i&gt;Brucella&lt;/i&gt; Antibodies and Risk Factors Associated with Human Brucellosis in High-Risk Occupational Groups of the Noun Division in the West Region of Cameroon	Rolin Mitterran Ndefo Kamga, Barberine Silatsa Assongo, Eugenie Melaine Kemta Magang, Amadou Fouapon, Moussa Salihou, Jules-Roger Kuiate, Gustave Simo	Rolin Mitterran Ndefo Kamga et al, 2021	2021	Cameroon	Human	273	28.0098	14	High/LowRisk	RBT&i-ELISA	N
Serological survey of brucellosis among internally displaced persons in Maiduguri, North eastern Nigeria	N. N. Atsanda, J. W. Liba, M. I. Francis, H.A. Malgwi	N. N. Atsanda et al, 2018	2018	Nigeria	Human	106	3.9962	10	medium/ModerateRisk	RBT	N
Seroprevalence of brucellosis, Q fever and Rift Valley fever in domestic ruminants in Guinea in 2017Ã¢â‚¬â€œ2019	C. Troupin	C. Troupin et al, 2022	2022	Guinea	Bovine	463	50.93	13	medium/ModerateRisk	ELISA	Y
					Sheep	486	1.944			ELISA
Seroprevalence and Associated Risk Factors of Brucellosis in Camels Kept Under Pastoral Management in Fafen Zone, Somali Regional State, Ethiopia	Yonas Robayo, Solomon Esubalew	Yonas Robayo et al, 2017	2017	Ethiopia	Camel	261	3.9672	14	High/LowRisk	RBT&CFT	Y
The first study on seroprevalence and risk factors for zoonotic transmission of ovine and caprine brucellosis in the Province of Bam, Burkina Faso	Dieudonné TIALLA,et al, 2022	Dieudonné TIALLA,et al, 2022	2022	Burkina Faso	Sheep	300	18	15	High/LowRisk	i-ELISA	Y
					Goat	300	12.9			i-ELISA
Bovine brucellosis: Seroprevalence and its potential risk factors in smallholder dairy farms in Hawassa Town, Southern Ethiopia	Ataro Abera, Yosef Denek, Tadele Tolosa	Ataro Abera et al, 2019	2019	Ethiopia	Bovine	370	9.99	14	High/LowRisk	RBT&CFT	Y
Seroprevalence of Bovine Brucellosis and its Risk Factors in Cattle in and around Gondar Town, North West Gondar, Ethiopia	Alehegn E, Tesfaye S, Chane M	Alehegn E et al, 2016	2016	Ethiopia	Bovine	406	19.894	16	High/LowRisk	RBT&CFT	Y
Correction to: Seroprevalence of bovine brucellosis and associated risk factors in Nakasongola district, Uganda	James Bugeza, Adrian Muwonge, Musso Munyeme, Phillip Lasuba, Jacques Godfroid, Clovice Kankya	James Bugeza et al, 2019	2019	Uganda	Bovine	728	32.76	14	High/LowRisk	RBT&i-ELISA	Y
Seroprevalence of bovine tuberculosis and brucellosis in Agropastoralist livestock herds and wildlife in Yankari game reserve: Public health implications	J.Y. Atuman, S. Ibrahim, A.I. Abubakar, C.A. Kudi	J.Y. Atuman et al, 2018	2018	Nigeria	Bovine	300	27	12	medium/ModerateRisk	RBT	N
Seroprevalence and risk behaviors of bovine brucellosis in the south-western prefecture of Haho, Togo, January to April 2020	P. Logonda, J. Otshudiandjeka, P. Pato	P. Logonda et al, 2022	2022	Togo	Bovine	52	6.9992	12	medium/ModerateRisk	RBT	N
Seroprevalence of brucellosis in cattle in abia state		Ndiana et al, 2022	2022	Nigeria	Bovine	212	29.044	12	medium/ModerateRisk	RBT	N
Sero-Prevalence and Associated Risk Factors of Bovine Brucellosis in Sendafa, Oromia Special Zone Surrounding Addis Ababa, Ethiopia	Hadji Bifo, Getachew Gugsa, Tsegabirhan Kifleyohannes, Engidaw Abebe, Meselu Ahmed	Hadji Bifo et al, 2020	2020	Ethiopia	Bovine	503	2.012	15	High/LowRisk	RBT&CFT	Y
Seroprevalence of Brucellosis in Camels (Camelus dromedaries) in South East Ethiopia	Assefa Asmare	Assefa Asmare et al, 2014	2014	Ethiopia	Camel	1500	7.95	14	High/LowRisk	RBT&CFT	Y
Sero-prevalence and associated risk factors of bovine brucellosis in selected districts of Benadir Region, Somalia	Abdiaziz Idiris Mohamud, Yonis Abukar MOHAMED, Mohamed Idiris MOHAMED	Abdiaziz Idiris Mohamud et al, 2020	2020	Somalia	Bovine	395	0.79	14	High/LowRisk	RBT&CFT	N
Sero-prevalence of brucellosis, Q-fever and Rift Valley fever in humans and livestock in Somali Region, Ethiopia	Mohammed Ibrahim, Esther Schelling, Jakob Zinsstag, Jan Hattendorf, Emawayish Andargie, Rea Tschopp	Mohammed Ibrahim et al, 2021	2021	Ethiopia	Human	178	5	12	medium/ModerateRisk	RBT&i-ELISA	Y
					Bovine	135	2			RBT&i-ELISA
					Camel	171	1			RBT&i-ELISA
Seroepidemiology of Camel Brucellosis in and around Dire Dawa, Eastern Ethiopia	Hika Waktole, Mohammed Aden, H. Ashenafi	Hika Waktole et al, 2022	2022	Ethiopia	Camel	350	7	15	High/LowRisk	RBT&CFT	Y
Brucellosis in Camels and Humans: Seroprevalence and Associated Risk Factors in Amibara District of Afar Region, Ethiopia	Fekadu Gutema Wegi, Kebede Amenu, Adugna Chalchisa, G. Mamo	Fedaku Gutema Wegi et al, 2021	2021	Ethiopia	Camel	250	19	14	High/LowRisk	RBT&CFT	Y
					Human	120	12			RBT&CFT
Spatial distribution and risk factors for brucellosis in domestic and wild animals at livestock-wildlife interface in Mikumi-Selous ecosystem, Tanzania	P. Temba, R. Mwakapuja, Z. Makondo, K. Ndaki, R. Mdegela, I. Moser, R. Kazwala, M. Tanner	P. Temba et al, 2019	2019	Tanzania	Bovine	747	105.327	14	High/LowRisk	RBT&c-ELISA	Y
					Goat	198	0.99			RBT&c-ELISA
					Sheep	168	1.008			RBT&c-ELISA
Knowledge of Brucellosis, Health-Seeking Behaviour, and Risk Factors for Brucella Infection amongst Workers on Cattle Farms in Gauteng, South Africa	K. Govindasamy, E. Etter, B. Harris, J. Rossouw, D. Abernethy, P. Thompson	K. Govindasamy et al, 2021	2021	South Africa	Human	230	23.23	14	High/LowRisk	RBT	N
Seroprevalence and potential risk factors of bovine brucellosis at the livestock-wildlife interface area of Yankari game reserve, Bauchi State, Nigeria.	Y. Ibrahim, H. M. Mai, D. Kalla, J. Kabir, J. Nathaniel	Y. Ibrahim et al, 2020	2020	Nigeria	Bovine	1000	41	12	medium/ModerateRisk	RBT&c-ELISA	Y
Seroprevalence and Associated Risk Factors of Ovine Brucellosis in South Omo Zone, Southern Ethiopia	M. Sorsa, G. Mamo, Hika Waktole, F. Abunna, A. Zewude, G. Ameni	M. Sorsa et al, 2022	2022	Ethiopia	Sheep	1536	82.944	16	High/LowRisk	RBT&c-ELISA&c-ELISA	Y
Prevalence and associated risk factors of brucellosis in sheep and goat from South Omo Zone, Ethiopia	F. Dima, Y. Shahali, M. Dadar	FG. Dima et al, 2020	2020	Ethiopia	Goat	86	20.038	13	medium/ModerateRisk	RBT&CFT	Y
					Sheep	38	6.08			RBT&CFT
Seroprevalence of and Risk Factors Associated with Exposure to Brucella Spp. in Dairy Cattle in Three Different Agroecological Zones in Rwanda.	David Kiiza, S. Biryomumaisho, I. Robertson, Jorge A. Hernandez	David Kiiza et al, 2021	2021	Rwanda	Bovine	465	65.1	13	medium/ModerateRisk	RBT&c-ELISA	N
Prevalence and risk factors of human brucellosis and malaria among patients with fever in malaria-endemic areas, attending health institutes in Awra and Gulina district, Afar Region, Ethiopia	S. Mehari, Biruk Zerfu, K. Desta	S. Mehari et al, 2021	2021	Ethiopia	Human	444	139.86	17	High/LowRisk	RBT&i-ELISA	N
Seroprevalence of Bovine Brucellosis and its Associated Risk Factors and Knowledge, Attitude and Practice of Cattle Owners Towards the Disease in Gambella and Itang Districts of Gambella Region, South-Western Ethiopia	A. Alemayehu, T. Tolosa, Biniam Tadesse, Mukarim Abdurahaman	A. Alemayehu et al, 2020	2020	Ethiopia	Bovine	400	8	14	High/LowRisk	RBT&CFT	Y
Seroprevalence of brucellosis in flocks of goats in Kaduna State, Northwestern Nigeria	N. AtsandaN., B. AdamuN., O. TijjaniA., B. UsmanU., G. Adamus	N. AtsandaN. et al, 2019	2019	Nigeria	Goat	442	49.062	12	medium/ModerateRisk	RBT&SAT	Y
Seroprevalence and risk factors of bovine brucellosis in Arsi Zone, Oromia Regional State, Ethiopia	Yohannes Tsegaye, M. Kyule, F. Lobago	Yohannes Tsegaye et al, 2016	2016	Ethiopia	Bovine	756	19.656	13	medium/ModerateRisk	RBT&CFT	Y
Seroprevalence and associated factors of brucellosis and Q-fever in cattle from Ibarapa area, Oyo State, South-western Nigeria	S. Cadmus, K. Akporube, Fiyinfoluwa Ola-Daniel, O. Adelakun, V. Akinseye	S. Cadmus et al, 2020	2020	Nigeria	Bovine	149	10	15	High/LowRisk	RBT&c-ELISA	Y
Prevalence and risk factors for brucellosis in prolonged fever patients in post-conflict Northern Uganda	H. N. Muloki, J. Erume, D. Owiny, J. Kungu, J. Nakavuma, Duncan Ogeng, G. Nasinyama	H. N. Muloki et al, 2018	2018	Uganda	Human	251	46.937	15	High/LowRisk	RBT	Y
Brucellosis and associated risk factors in dairy cattle of eastern Ethiopia	Y. Terefe, Sisay Girma, Negesse Mekonnen, Biruhtesfa Asrade	Y. Terefe et al, 2017	2017	Ethiopia	Bovine	967	65.756	17	High/LowRisk	RBT&CFT	N
Seroprevalence of Brucellosis among people in contact with livestock in suburban Khartoum, Sudan	N. Gaafar, Adil A Ismaeel, A. Elduma, E. S. Saeed, M. Hamid	N. Gaafar et al, 2013	2013	Sudan	Human	362	14.118	10	medium/ModerateRisk	c-ELISA	N
Seroprevalence and characterization of Brucella species in cattle slaughtered at Gauteng abattoirs, South Africa	F. Kolo, A. Adesiyun, F. Fasina, C. Katsande, B. Dogonyaro, A. Potts, Itumeleng Matle, A. K. Gelaw, H. van Heerden	F. Kolo et al, 2019	2019	South Africa	Bovine	200	11	15	High/LowRisk	RBT&i-ELISA	Y
Seroprevalence of brucellosis among women with miscarriage at Ahmadu Bello University Teaching Hospital, Zaria	Oluseyi Bamidele Folagbade, A. Adesiyun, A. Olayinka, A. Randawa, U. Bawa	Oluseyi Bamidele Folagbade et al, 2017	2017	Nigeria	Human	121	22.99	11	medium/ModerateRisk	i-ELISA	N
Prevalence of bovine brucellosis and analysis of risk factors in resident cattle herds of Kanke Local Government Area, Plateau State, Nigeria	C. A. Agada, C. Goden, J. Ogugua	C. A. Agada et al, 2017	2017	Nigeria	Bovine	479	17.244	15	High/LowRisk	RBT&c-ELISA	N
Sero-prevalence and Risk Factors Associated with Bovine Brucellosis in Central Equatoria State, South Sudan	Emmanuel P. Lita, G. Nasinyama, E. Ochi, B. James, J. Erume	Emmanuel P. Lita et al, 2017	2017	South Sudan	Bovine	502	116.464	16	High/LowRisk	RBT&c-ELISA	Y
PREVALENCE AND RISK FACTORS FOR BRUCELLOSIS TRANSMISSION IN GOATS IN MOROGORO, TANZANIA HUSNA AYUB KASSUKU A DISSERTATION SUBMITTED IN PARTIAL FULFILMENT OF THE REQUIREMENTS FOR THE DEGREE OF MASTER OF SCIENCE IN PUBLIC HEALTH AND FOOD SAFETY OF SOKOINE	H. A. Kassuku	H. A. Kassuku et al, 2018	2018	Tanzania	Goat	478	0.956	15	High/LowRisk	RBT&i-ELISA	Y
Brucellosis in ruminants and pastoralists in Borena, Southern Ethiopia	Bedaso Mammo Edao, G. Ameni, Z. Assefa, S. Berg, A. Whatmore, J. Wood	Bedaso Mammo Edao et al, 2020	2020	Ethiopia	Goat	487	18	15	High/LowRisk	RBT&c-ELISA	N
					Bovine	750	18			RBT&c-ELISA
					Sheep	200	3			RBT&c-ELISA
					Human	341	9			RBT&c-ELISA
Serological investigation of brucellosis and its association with abortion in sheep and goats in selected districts of Jimma zone, southwestern Ethiop	Dereje Tulu, Abiy Gojam, B. Deresa	Dereje Tulu et al, 2020	2020	Ethiopia	Goat	402	20.904	14	High/LowRisk	RBT&CFT	Y
					Sheep	402	16.884			RBT&CFT
Brucellosis in livestock in and near the Maasai Mara national reserve in Kenya	S. Enström, 2017	S. Enström, 2017	2017	Kenya	Bovine	225	27.99	15	High/LowRisk	ELISA	Y
Seroprevalence of Brucellosis in sheep in Maigana and Birnin Gwari agro-ecological zones of Kaduna State, Nigeria	G. A. Shuaibu, J. Kabir, J. Umoh, M. Raji, A. Tijjani, G. Umaru	G. A. Shuaibu et al, 2018	2018	NIgeria	Sheep	400	43.2	15	High/LowRisk	RBT&c-ELISA	Y
Complement FixationTest for SpecificAntibodyDetection against Bovine Brucellosis in Selected Peasant Association of Guto Gida District, East Wollega Zone, Oromia, Ethiopia	Gudeta Ararsa, Eyob Hirpa, Morka Amante	Gudeta Ararsa et al, 2021	2021	Ethiopia	Bovine	80	18	12	medium/ModerateRisk	CFT	Y
Serological Analyses of Human Brucellosis in Ngara and Kibondo Districts, Tanzania	Jestina Katandukila, Yeremia Chuhila, F. Chibwana	Jestina Katandukila et al, 2021	2021	Tanzania	Human	450	58.995	12	medium/ModerateRisk	RBT&SAT	N
SEROPREVALENCE OF BOVINE BRUCELLOSIS UNDER EXTENSIVE PRODUCTION SYSTEM IN WOLAITA ZONE, SOUTHERN ETHIOPIA	H. Yohannes	H. Yohannes et al, 2017	2017	Ethiopia	Bovine	462	6.006	14	High/LowRisk	RBT&CFT	Y
Seropositivity and risk factors for Brucella in dairy cows in Asella and Bishoftu towns, Oromia Regional State, Ethiopia	M. Geresu, G. Ameni, T. Kassa, G. Tuli, A. Arenas, G. Kassa	M. Geresu et al, 2016	2016	Ethiopia	Bovine	570	7.98	14	High/LowRisk	RBT&i-ELISA&CFT	Y
Integrated human-animal sero-surveillance of Brucellosis in the pastoral Afar and Somali regions of Ethiopia	R. Tschopp, A. Gebregiorgis, Yayehyirad Tassachew, H. Andualem, M. Osman, Mulugeta Waji Waqjira, J. Hattendorf, Abdulkadir Mohammed, Muhammed Hamid, W. Molla, Simeneh Awoke Mitiku, H. Walke, M. NegrÃƒÂ³n, M. Kadzik, G. Mamo	R. Tschopp et al, 2021	2021	Ethiopia	Human	809	362.432	15	High/LowRisk	i-ELISA(B)&c-ELISA(C	Y
					Goat	2466	241.668			i-ELISA(B)&c-ELISA(C
					Sheep	856	71.048			i-ELISA(B)&c-ELISA(C
					Camel	604	42.884			i-ELISA(B)&c-ELISA(C
Serological Survey of Brucella Infection in Small Ruminants in Yobe North, Yobe State, Nigeria	S. Adamu	S. Adamu et al, 2022	2022	Nigeria	Sheep	250	26	15	High/LowRisk	RBT	N
Serological investigation of bovine brucellosis in three cattle production systems in Yewa Division, south-western Nigeria.	S. Cadmus, Peter Alabi, H. Adesokan, Emma-Jane Dale, J. Stack	S. Cadmus et al, 2013	2013	Nigeria	Bovine	279	15.903	14	High/LowRisk	RBT&c-ELISA	Y
Detection of Brucellosis in Blood of Cows in Some Farms of Khartoum State	Sara Mohammed Elmahadi Khalid Basheir, A. Othman, Babbiker Mohammed Taher Gorish	Sara Mohammed Elmahadi Khalid Basheir et al, 2020	2020	Sudan	Bovine	70	21.98	10	medium/ModerateRisk	RBT&ELISA	N
Studies on human brucellosis in the Mikumi selous ecosystem, Morogoro, Tanzania	L. James	L. James et al, 2013	2013	Tanzania	Human	1805	370.025	13	medium/ModerateRisk	RBT	N
Bovine Brucellosis: Serological Survey in Guto-Gida District, East Wollega Zone, Ethiopia	M. Yohannes, T. Mersha, Hailu Degefu, T. Tolosa	M. Yohannes et al, 2012	2012	Ethiopia	Bovine	406	7.9982	15	High/LowRisk	RBT&CFT	Y
Studies of brucellosis in lactating cows in Babati district, Tanzania	G. Kayombo, G. Makingi, H. Nonga, G. Misinzo, R. Kazwala	G. Kayombo et al, 2018	2018	Tanzania	Bovine	192	9.024	12	medium/ModerateRisk	RBT	Y
Bovine tuberculosis and brucellosis prevalence in cattle from selected milk cooperatives in Arsi zone, Oromia region, Ethiopia	R. Tschopp, B. Abera, S. Sourou, E. Guerne-Bleich, A. Aseffa, Alehegne Wubete, J. Zinsstag, D. Young	R. Tschopp et al, 2013	2013	Ethiopia	Bovine	417	7.089	14	High/LowRisk	RBT&i-ELISA	Y
Sero-Epidemiological Study of Camel Brucellosis in Mehoni District, South Eastern Tigray, Ethiopia	H. Tassew, F. Kassahun	H. Tassew et al, 2014	2014	Ethiopia	Camel	300	17.34	14	High/LowRisk	RBT&CFT	Y
					Goat	150	5.34			RBT&CFT
Camel Brucellosis: Its Public Health and Economic Impact in Pastoralists, Mehoni District, Southeastern Tigray, Ethiopia	T. Habtamu, B. Richard, H. Dana, A. Kassaw	T. Habtamu et al, 2015	2015	Ethiopia	Camel	415	13.9855	14	High/LowRisk	RBT&CFT	Y
Study on Camel and Human Brucellosis in Fentale District, East Shoa Zone, Oromia Regional State, Ethiopia	K. Mekonnen	K. Mekonnen et al, 2016	2016	Ethiopia	Camel	768	757.248	15	High/LowRisk	RBT&CFT	Y
					Human	250	15			RBT&CFT
Seroprevalence of Brucella Infection in Camel and Its Public Health Significance in Selected Districts of Afar Region, Ethiopia	Sisay Weldegebriel Zewolda, Mekonnen Haileselassie Wereta	Sisay Weldegebriel Zewolda et al, 2012	2012	Ethiopia	Camel	768	91.392	16	High/LowRisk	RBT&CFT	Y
Epidemiology of Brucellosis and Q Fever in Linked Human and Animal Populations in Northern Togo	A. Dean, B. Bonfoh, A. Kulo, G. A. Boukaya, M. Amidou, J. Hattendorf, P. Pilo, E. Schelling	A. Dean et al, 2013	2013	Togo	Human	683	6.9666	9	medium/ModerateRisk	RBT&i-ELISA	Y
					Bovine	596	54.832			RBT&i-ELISA
Prevalence of Caprine and Human Brucellosis Estimated at Slaughterhouses Processing Grilled Meat and Female Goat Meat Traders Consumed in Lubumbashi Neighborhoods, Democratic Republic of Congo	I. Ngona	I. Ngona et al, 2017	2017	Dr. Congo	Goat	104	2	7	low/HighRisk	RBT	N
					Human	61	6			RBT
Assessment of brucella abortus and antimicrobial residues in raw Cattle Milk In Bukombe District, Tanzania	M. Mhozya	M. Mhozya et al, 2017	2017	Tanzania	Bovine	219	3.066	15	High/LowRisk	RBT&c-ELISA	N
Seroprevalence and risk factors associated with brucellosis in goats in Nyagatare district, Rwanda	Jean Paul Habimana, J. B. Ntivuguruzwa, A. Uwimana, Aurore Ugirabe, Eric Gasana, H. van Heerden	JP Habimana et al,2023	2023	Rwanda	Goat	612	42	15	High/LowRisk	RBT&ELISA	Y
The Status and Risk Factors of Brucellosis in Smallholder Dairy Cattle in Selected Regions of Tanzania	I. J. Mengele, G. Shirima, S. F. Bwatota, S. Motto, B. M. D. Bronsvoort, D. Komwihangilo, E. Lyatuu, E. Cook, Luis E Hernandez-Castro	IJ Mengele et al,2023	2023	Tanzania	Cattle	2048	49	15	High/LowRisk	RBT&ELISA	Y
Sero-prevalence and factors associated with anti-Brucella antibodies in slaughter livestock in Uganda	James Bugeza, Kristina Roesel, Ignacio Moriyon, Denis Mugizi, Lordrick Alinaitwe, Velma Kivali, Clovice Kankya, Elizabeth Anne Jessie Cook	J Bugeza et al,2023	2023	Uganda	Cattle	886	34	15	High/LowRisk	RBT&ELISA	N
					Pig	900	25			RBT&ELISA
Seroprevalence and related risk factors of Brucella spp. in livestock and humans in Garbatula subcounty, Isiolo county, Kenya	Athman Mwatondo, Mathew Muturi, James Akoko, Richard Nyamota, Daniel Nthiwa, Josphat Maina, Jack Omolo, Stephen Gichuhi, Marianne W Mureithi, Bernard Bett	A Mwatondo et al,2023	2023	Kenya	Human	683	368.82	17	High/LowRisk	ELISA	Y
					Cattle	258	33.798			ELISA
					Goat	953	125.796			ELISA
					Sheep	849	45.846			ELISA
Prevalence of brucellosis and associated risk factors in dairy cattle in Maekel and Debub Regions, Eritrea	Ghebremeskel Habteyohannes Efrem, Bereket Mihreteab, Michael K Ghebremariam, Tekeste Okbamichael, Yosief Ghebresilasie, Siobhan M Mor, Gezahegne Mamo	EH Ghebremeskel et al,2023	2023	Eritrea	Cattle	2740	29	16	High/LowRisk	RBT	Y
Seroprevalence and associated risk factors of brucellosis, Rift Valley fever and Q fever among settled and mobile agro-pastoralist communities and their livestock in Chad	Ranya Özcelik, Mahamat Fayiz Abakar, Michel Jacques Counotte, Fatima Abdelrazak Zakaria, Pidou Kimala, Ramadane Issa, Salome DÃ¼rr	R Özcelik et al,2023	2023	Chad	Human	959	18	15	High/LowRisk	RBT	Y
					Cattle	387	15			RBT
					Goat	155	13			RBT
					Sheep	369	27			RBT
					Horse	82	4			RBT
Herd and animal level seroprevalence and associated risk factors of bovine brucellosis in different agro-ecologies of southwest Ethiopia	Dereje Tulu Robi, Beksisa Urge, Ararsa Bogale, Melkam Aleme, Shiferaw Temteme	DT Robi et al,2023	2023	Ethiopia	Cattle	461	33	16	High/LowRisk	RBT&CFT	Y
Detection of Antibodies Against Brucellosis and Associated Risk Factors in Cross Breed Dairy Cattle in Smallholder Farmers, Southern Ethiopia	Mesfin Shurbe, Abreham Wondimu, Nebiyu Eshetu, Wasihun Seyoum, Ephrem Tora, Bekahegn Simeon, Tesfaye Rufael, Melaku Sombo	M Shurbe et al,2023	2023	Ethiopia	Cattle	384	6	15	High/LowRisk	RBT&CFT	Y
Occurrence and Risk Factors of Brucellosis in Commercial Cattle Farms from Selected Districts of the Eastern Coast Zone, Tanzania	James P Warioba, Esron D Karimuribo, Erick V G Komba, Mwemezi L Kabululu, Godwin A Minga, Hezron E Nonga	JP Warioba et al,2023	2023	Tanzania	Cattle	1052	269	14	High/LowRisk	RBT&ELISA	N
SEROPREVALENCE AND ASSOCIATED RISK FACTORS OF SHEEP AND GOATS BRUCELLOSIS AND ITS PUBLIC HEALTH IMPORTANCE IN HABRO DISTRICT, WEST HARARGHE ZONE, ETHIOPIA	F Abebe, A Duguma, S Mengistu	F Abebe et al,2023	2023	Ethiopia	Sheep	83	20	15	High/LowRisk	RBT	Y
					Goat	321	72			RBT
Seroprevalence of bovine brucellosis and associated factors among dairy cows with recent cases of abortion in Ethiopia	TK Getahun, B Urge, G Mamo	TK Getahun et al,2023	2023	Ethiopia	Cattle	352	2	14	High/LowRisk	RBT&CFT	N
Seroprevalence of bovine brucellosis and associated risk factors among smallholder dairy cattle farmers in Hai and Meru District Councils Northern Tanzania.	PJ Elisha, EG Kimaro, GM Shirima	PJ Elisha et al,2023	2023	Tanzania	Cattle	400	1	15	High/LowRisk	RBT&CFT	Y
The seroprevalence and Geographic Distribution of Camel Brucellosis in Kordofan States, Western Sudan		Ahmed et al, 2024	2024	Sudan	Camel	388	32	8	medium/ModerateRisk	RBT&BPAT&SAT&cELISA	Y
Seroprevalence of Brucellosis in Sheep and Goats With Owners’ Knowledge, Attitudes and Practices in Garowe District, Nugal region, Somalia		Bile et al, 2024	2024	Somalia	Sheep	108	7	15	High/LowRisk	RBT&iELISA	Y
					Goat	276	11
Seroprevalence and risk factors for brucellosis in cattle and rodents in Kilosa district, Morogoro, Tanzania		Mwamengele et al, 2024	2024	Tanzania	Cattle	245	13	15	High/LowRisk	RBT&cELISA	Y
Seroprevalence and Associated Factors of Ovine and Caprine Brucellosis in Dubti District of Afar Region, Ethiopia		Dubie et al, 2024	2024	Ethiopia	Sheep	69	5	15	High/LowRisk	RBT&iELISA	Y
					Goat	231	15
The traditional livestock breeding practices of Somali pastoralists and small ruminant brucellosis seroprevalence survey in selected villages of Gardo District of Puntland State of Somalia		Farah et al, 2024	2024	Somalia	Sheep	180	16	13	medium/ModerateRisk	RBT	N
					Goat	225	18
Seroprevalence of small ruminant brucellosis and owners knowledge, attitude and practices in Chiro and Burka Dhintu Districts, West Hararghe, Ethiopia		Wubaye et al, 2024	2024	Ethiopia	Sheep	153	9	16	High/LowRisk	RBT&iELISA	Y
					Goat	291	20
Seroprevalence and risk factors for brucellosis amongst livestock and humans in a multi-herd ranch system in Kagera, Tanzania		Lyimo et al, 2024	2024	Tanzania	Human	112	47	16	High/LowRisk	cELISA	Y
					Goat	159	110
					Cattle	540	122
					Sheep	26	16
Seroprevalence and risk factors of brucellosis in pastoralists and their livestock in South Sudan		EP Lita et al, 2024	2024	South Sudan	Human	143	6	16	High/LowRisk	RBT&cELISA	Y
					Cattle	478	102
					Sheep	86	0
					Goat	279	33
Seroprevalence of brucellosis, knowledge, and risky practices in dairy cattle owners and workers in Maekel and Debub regions, Eritrea		GH Efrem et al, 2024	2024	Eritrea	Human	416	5	14	High/LowRisk	RBT&cELISA	N
